# Supplementary material for: Recurring Cystitis: How Can We Do Our Best to Help Patients Help Themselves?
Source: Antibiotics (Basel). 2022 Feb 18;11(2):269. doi: 10.3390/antibiotics11020269 (PMC8868402; doi:10.3390/antibiotics11020269)
Supplement: Supplementary file 1 [file antibiotics-11-00269-s001.zip]

Archive with 1 entries (1 files):
- antibiotics-1553094-supplementary.pdf
